# Supplementary material for: Polymorphisms of two loci at the oxytocin receptor gene in populations of Africa, Asia and South Europe
Source: BMC Genet. 2016 Jan 6;17:17. doi: 10.1186/s12863-015-0323-8 (PMC4704389; doi:10.1186/s12863-015-0323-8)
Supplement: Additional file 1: — Four studied populations. (XLSX 62 kb) [file 12863_2015_323_MOESM1_ESM.xlsx]

## Sheet: Лист1
2	1342	4	135	196	352	659
Title line "four populations - 2 loci: OXTR (G-02 / A-01)"		Import of 4_Pops	Hadza	Datoga	Khanty-Mansi	Spanish
Sample	Pop	rs2254298		rs53576
Hadza_01	Hadza	2	2	1	1
Hadza_02	Hadza	2	2	1	2
Hadza_03	Hadza	1	2	1	2
Hadza_04	Hadza	1	2	1	2
Hadza_05	Hadza	2	2	2	2
Hadza_06	Hadza	1	2	1	2
Hadza_07	Hadza	1	2	1	2
Hadza_08	Hadza	2	2	2	2
Hadza_09	Hadza	2	2	2	2
Hadza_10	Hadza	0	0	2	2
Hadza_11	Hadza	1	2	1	2
Hadza_12	Hadza	0	0	2	2
Hadza_13	Hadza	2	2	2	2
Hadza_14	Hadza	1	2	1	2
Hadza_15	Hadza	1	2	1	2
Hadza_16	Hadza	2	2	1	2
Hadza_17	Hadza	2	2	1	2
Hadza_18	Hadza	1	2	1	1
Hadza_19	Hadza	1	2	2	2
Hadza_20	Hadza	0	0	1	2
Hadza_21	Hadza	2	2	1	2
Hadza_22	Hadza	1	2	1	2
Hadza_23	Hadza	0	0	1	2
Hadza_24	Hadza	2	2	2	2
Hadza_25	Hadza	1	2	1	2
Hadza_26	Hadza	2	2	2	2
Hadza_27	Hadza	0	0	1	1
Hadza_28	Hadza	2	2	2	2
Hadza_29	Hadza	1	2	1	2
Hadza_30	Hadza	2	2	2	2
Hadza_31	Hadza	2	2	1	2
Hadza_32	Hadza	2	2	1	2
Hadza_33	Hadza	2	2	1	2
Hadza_34	Hadza	2	2	1	2
Hadza_35	Hadza	0	0	2	2
Hadza_36	Hadza	1	2	1	1
Hadza_37	Hadza	0	0	1	2
Hadza_38	Hadza	2	2	1	1
Hadza_39	Hadza	0	0	1	2
Hadza_40	Hadza	1	1	1	1
Hadza_41	Hadza	1	2	2	2
Hadza_42	Hadza	2	2	2	2
Hadza_43	Hadza	2	2	2	2
Hadza_44	Hadza	2	2	2	2
Hadza_45	Hadza	2	2	2	2
Hadza_46	Hadza	1	2	1	2
Hadza_47	Hadza	0	0	1	1
Hadza_48	Hadza	1	2	1	1
Hadza_49	Hadza	2	2	1	2
Hadza_50	Hadza	1	1	1	1
Hadza_51	Hadza	0	0	1	2
Hadza_52	Hadza	1	2	1	2
Hadza_53	Hadza	2	2	2	2
Hadza_54	Hadza	2	2	2	2
Hadza_55	Hadza	2	2	2	2
Hadza_56	Hadza	2	2	2	2
Hadza_57	Hadza	0	0	1	2
Hadza_58	Hadza	1	1	1	1
Hadza_59	Hadza	1	2	1	2
Hadza_60	Hadza	1	2	1	2
Hadza_61	Hadza	0	0	1	2
Hadza_62	Hadza	0	0	1	1
Hadza_63	Hadza	1	2	1	2
Hadza_64	Hadza	1	2	1	2
Hadza_65	Hadza	2	2	2	2
Hadza_66	Hadza	1	2	1	2
Hadza_67	Hadza	2	2	1	2
Hadza_68	Hadza	2	2	1	2
Hadza_69	Hadza	2	2	1	2
Hadza_70	Hadza	1	2	1	2
Hadza_71	Hadza	1	2	2	2
Hadza_72	Hadza	1	2	1	2
Hadza_73	Hadza	1	1	1	2
Hadza_74	Hadza	1	2	1	2
Hadza_75	Hadza	2	2	2	2
Hadza_76	Hadza	1	2	1	2
Hadza_77	Hadza	1	2	1	1
Hadza_78	Hadza	2	2	2	2
Hadza_79	Hadza	2	2	1	2
Hadza_80	Hadza	2	2	1	2
Hadza_81	Hadza	0	0	1	2
Hadza_82	Hadza	0	0	2	2
Hadza_83	Hadza	2	2	2	2
Hadza_84	Hadza	2	2	1	2
Hadza_85	Hadza	1	2	1	2
Hadza_86	Hadza	2	2	1	2
Hadza_87	Hadza	1	2	2	2
Hadza_88	Hadza	1	2	1	1
Hadza_89	Hadza	2	2	2	2
Hadza_90	Hadza	0	0	1	2
Hadza_91	Hadza	1	2	1	1
Hadza_92	Hadza	2	2	2	2
Hadza_93	Hadza	2	2	1	2
Hadza_94	Hadza	2	2	1	2
Hadza_95	Hadza	2	2	2	2
Hadza_96	Hadza	1	2	1	2
Hadza_97	Hadza	2	2	1	2
Hadza_98	Hadza	1	2	1	2
Hadza_99	Hadza	0	0	1	2
Hadza_100	Hadza	2	2	2	2
Hadza_101	Hadza	1	2	1	2
Hadza_102	Hadza	1	2	1	2
Hadza_103	Hadza	2	2	2	2
Hadza_104	Hadza	1	2	1	2
Hadza_105	Hadza	1	2	2	2
Hadza_106	Hadza	0	0	1	2
Hadza_107	Hadza	1	2	1	2
Hadza_108	Hadza	1	2	1	2
Hadza_109	Hadza	1	2	1	2
Hadza_110	Hadza	0	0	1	2
Hadza_111	Hadza	1	2	1	1
Hadza_112	Hadza	1	1	1	1
Hadza_113	Hadza	1	2	1	1
Hadza_114	Hadza	0	0	2	2
Hadza_115	Hadza	1	2	2	2
Hadza_116	Hadza	1	2	2	2
Hadza_117	Hadza	2	2	2	2
Hadza_118	Hadza	1	2	1	2
Hadza_119	Hadza	2	2	1	2
Hadza_120	Hadza	2	2	2	2
Hadza_121	Hadza	1	2	1	1
Hadza_122	Hadza	2	2	1	2
Hadza_123	Hadza	1	2	1	2
Hadza_124	Hadza	2	2	1	2
Hadza_125	Hadza	0	0	1	2
Hadza_126	Hadza	2	2	1	2
Hadza_127	Hadza	2	2	1	2
Hadza_128	Hadza	1	2	1	2
Hadza_129	Hadza	1	1	1	1
Hadza_130	Hadza	2	2	1	2
Hadza_131	Hadza	2	2	1	2
Hadza_132	Hadza	0	0	1	2
Hadza_133	Hadza	2	2	2	2
Hadza_134	Hadza	1	2	1	1
Hadza_135	Hadza	2	2	1	2
Datoga_01	Datoga	2	2	1	2
Datoga_02	Datoga	1	2	2	2
Datoga_03	Datoga	1	2	2	2
Datoga_04	Datoga	1	2	1	2
Datoga_05	Datoga	1	1	2	2
Datoga_06	Datoga	2	2	2	2
Datoga_07	Datoga	1	2	1	2
Datoga_08	Datoga	1	2	1	2
Datoga_09	Datoga	1	2	1	2
Datoga_10	Datoga	1	2	2	2
Datoga_11	Datoga	1	2	2	2
Datoga_12	Datoga	1	2	2	2
Datoga_13	Datoga	1	2	1	1
Datoga_14	Datoga	1	2	2	2
Datoga_15	Datoga	2	2	2	2
Datoga_16	Datoga	1	2	1	1
Datoga_17	Datoga	1	2	2	2
Datoga_18	Datoga	1	1	1	2
Datoga_19	Datoga	2	2	2	2
Datoga_20	Datoga	1	2	1	2
Datoga_21	Datoga	1	2	2	2
Datoga_22	Datoga	2	2	1	2
Datoga_23	Datoga	2	2	2	2
Datoga_24	Datoga	2	2	1	1
Datoga_25	Datoga	2	2	1	2
Datoga_26	Datoga	2	2	2	2
Datoga_27	Datoga	2	2	1	2
Datoga_28	Datoga	2	2	2	2
Datoga_29	Datoga	2	2	2	2
Datoga_30	Datoga	2	2	1	1
Datoga_31	Datoga	2	2	1	2
Datoga_32	Datoga	2	2	2	2
Datoga_33	Datoga	1	2	2	2
Datoga_34	Datoga	2	2	1	2
Datoga_35	Datoga	2	2	1	1
Datoga_36	Datoga	1	1	1	2
Datoga_37	Datoga	2	2	2	2
Datoga_38	Datoga	1	2	2	2
Datoga_39	Datoga	1	2	1	2
Datoga_40	Datoga	1	2	1	2
Datoga_41	Datoga	1	2	1	2
Datoga_42	Datoga	2	2	1	2
Datoga_43	Datoga	0	0	1	2
Datoga_44	Datoga	0	0	2	2
Datoga_45	Datoga	1	2	2	2
Datoga_46	Datoga	1	1	2	2
Datoga_47	Datoga	1	2	2	2
Datoga_48	Datoga	1	2	1	2
Datoga_49	Datoga	2	2	2	2
Datoga_50	Datoga	2	2	1	2
Datoga_51	Datoga	1	2	2	2
Datoga_52	Datoga	2	2	1	2
Datoga_53	Datoga	2	2	1	2
Datoga_54	Datoga	1	1	2	2
Datoga_55	Datoga	2	2	1	2
Datoga_56	Datoga	0	0	1	2
Datoga_57	Datoga	2	2	2	2
Datoga_58	Datoga	1	2	2	2
Datoga_59	Datoga	0	0	1	2
Datoga_60	Datoga	0	0	1	2
Datoga_61	Datoga	1	2	2	2
Datoga_62	Datoga	1	2	2	2
Datoga_63	Datoga	0	0	2	2
Datoga_64	Datoga	2	2	1	2
Datoga_65	Datoga	1	2	1	2
Datoga_66	Datoga	2	2	1	2
Datoga_67	Datoga	2	2	2	2
Datoga_68	Datoga	1	2	1	1
Datoga_69	Datoga	1	1	1	2
Datoga_70	Datoga	2	2	1	1
Datoga_71	Datoga	1	1	2	2
Datoga_72	Datoga	0	0	2	2
Datoga_73	Datoga	2	2	1	2
Datoga_74	Datoga	1	2	1	2
Datoga_75	Datoga	2	2	1	1
Datoga_76	Datoga	1	2	1	2
Datoga_77	Datoga	2	2	2	2
Datoga_78	Datoga	1	2	1	2
Datoga_79	Datoga	1	2	1	2
Datoga_80	Datoga	1	2	2	2
Datoga_81	Datoga	2	2	0	0
Datoga_82	Datoga	0	0	2	2
Datoga_83	Datoga	2	2	1	2
Datoga_84	Datoga	1	2	1	2
Datoga_85	Datoga	2	2	1	2
Datoga_86	Datoga	1	1	2	2
Datoga_87	Datoga	2	2	2	2
Datoga_88	Datoga	2	2	2	2
Datoga_89	Datoga	1	2	2	2
Datoga_90	Datoga	1	2	2	2
Datoga_91	Datoga	1	2	1	2
Datoga_92	Datoga	1	2	2	2
Datoga_93	Datoga	1	2	2	2
Datoga_94	Datoga	1	2	1	2
Datoga_95	Datoga	2	2	2	2
Datoga_96	Datoga	1	2	2	2
Datoga_97	Datoga	2	2	2	2
Datoga_98	Datoga	1	2	1	2
Datoga_99	Datoga	2	2	1	2
Datoga_100	Datoga	1	2	1	2
Datoga_101	Datoga	1	2	2	2
Datoga_102	Datoga	1	1	2	2
Datoga_103	Datoga	1	1	1	2
Datoga_104	Datoga	1	2	2	2
Datoga_105	Datoga	1	2	2	2
Datoga_106	Datoga	1	2	1	2
Datoga_107	Datoga	1	1	2	2
Datoga_108	Datoga	1	2	1	2
Datoga_109	Datoga	2	2	2	2
Datoga_110	Datoga	0	0	1	2
Datoga_111	Datoga	1	2	2	2
Datoga_112	Datoga	1	2	2	2
Datoga_113	Datoga	2	2	1	2
Datoga_114	Datoga	2	2	1	2
Datoga_115	Datoga	1	2	1	2
Datoga_116	Datoga	1	2	2	2
Datoga_117	Datoga	1	1	1	2
Datoga_118	Datoga	1	2	2	2
Datoga_119	Datoga	1	2	1	2
Datoga_120	Datoga	2	2	1	2
Datoga_121	Datoga	2	2	1	2
Datoga_122	Datoga	2	2	2	2
Datoga_123	Datoga	1	2	2	2
Datoga_124	Datoga	2	2	1	2
Datoga_125	Datoga	2	2	2	2
Datoga_126	Datoga	0	0	1	2
Datoga_127	Datoga	2	2	2	2
Datoga_128	Datoga	2	2	2	2
Datoga_129	Datoga	1	2	1	1
Datoga_130	Datoga	0	0	1	1
Datoga_131	Datoga	2	2	2	2
Datoga_132	Datoga	2	2	1	1
Datoga_133	Datoga	2	2	2	2
Datoga_134	Datoga	2	2	2	2
Datoga_135	Datoga	1	2	1	2
Datoga_136	Datoga	2	2	1	2
Datoga_137	Datoga	2	2	2	2
Datoga_138	Datoga	2	2	2	2
Datoga_139	Datoga	1	2	2	2
Datoga_140	Datoga	1	2	1	2
Datoga_141	Datoga	2	2	1	1
Datoga_142	Datoga	1	2	1	2
Datoga_143	Datoga	1	1	1	2
Datoga_144	Datoga	1	2	1	2
Datoga_145	Datoga	2	2	2	2
Datoga_146	Datoga	0	0	2	2
Datoga_147	Datoga	2	2	2	2
Datoga_148	Datoga	0	0	2	2
Datoga_149	Datoga	2	2	1	2
Datoga_150	Datoga	2	2	2	2
Datoga_151	Datoga	0	0	1	1
Datoga_152	Datoga	1	2	1	2
Datoga_153	Datoga	0	0	2	2
Datoga_154	Datoga	2	2	2	2
Datoga_155	Datoga	2	2	2	2
Datoga_156	Datoga	2	2	2	2
Datoga_157	Datoga	2	2	2	2
Datoga_158	Datoga	2	2	1	2
Datoga_159	Datoga	0	0	1	2
Datoga_160	Datoga	2	2	2	2
Datoga_161	Datoga	1	2	1	2
Datoga_162	Datoga	1	2	1	2
Datoga_163	Datoga	1	2	1	2
Datoga_164	Datoga	2	2	1	1
Datoga_165	Datoga	1	2	1	2
Datoga_166	Datoga	1	2	1	2
Datoga_167	Datoga	1	1	2	2
Datoga_168	Datoga	2	2	2	2
Datoga_169	Datoga	1	2	2	2
Datoga_170	Datoga	2	2	2	2
Datoga_171	Datoga	2	2	0	0
Datoga_172	Datoga	2	2	1	2
Datoga_173	Datoga	2	2	1	2
Datoga_174	Datoga	2	2	1	2
Datoga_175	Datoga	1	2	2	2
Datoga_176	Datoga	2	2	2	2
Datoga_177	Datoga	1	2	1	1
Datoga_178	Datoga	2	2	1	2
Datoga_179	Datoga	1	2	2	2
Datoga_180	Datoga	2	2	2	2
Datoga_181	Datoga	2	2	1	2
Datoga_182	Datoga	1	2	2	2
Datoga_183	Datoga	2	2	2	2
Datoga_184	Datoga	2	2	1	2
Datoga_185	Datoga	1	2	1	2
Datoga_186	Datoga	1	2	1	2
Datoga_187	Datoga	1	2	1	2
Datoga_188	Datoga	2	2	1	2
Datoga_189	Datoga	1	2	1	2
Datoga_190	Datoga	1	2	1	2
Datoga_191	Datoga	2	2	1	2
Datoga_192	Datoga	2	2	2	2
Datoga_193	Datoga	1	2	1	2
Datoga_194	Datoga	2	2	1	2
Datoga_195	Datoga	1	2	2	2
Datoga_196	Datoga	1	2	1	2
Kh_M_01	Khanty-Mansi	2	2	2	2
Kh_M_02	Khanty-Mansi	2	2	1	2
Kh_M_03	Khanty-Mansi	2	2	1	1
Kh_M_04	Khanty-Mansi	2	2	2	2
Kh_M_05	Khanty-Mansi	2	2	2	2
Kh_M_06	Khanty-Mansi	2	2	2	2
Kh_M_07	Khanty-Mansi	0	0	1	1
Kh_M_08	Khanty-Mansi	2	2	1	1
Kh_M_09	Khanty-Mansi	2	2	1	2
Kh_M_10	Khanty-Mansi	2	2	1	2
Kh_M_11	Khanty-Mansi	2	2	1	2
Kh_M_12	Khanty-Mansi	1	1	1	1
Kh_M_13	Khanty-Mansi	2	2	1	2
Kh_M_14	Khanty-Mansi	1	2	1	1
Kh_M_15	Khanty-Mansi	2	2	2	2
Kh_M_16	Khanty-Mansi	0	0	2	2
Kh_M_17	Khanty-Mansi	1	2	0	0
Kh_M_18	Khanty-Mansi	2	2	2	2
Kh_M_19	Khanty-Mansi	2	2	2	2
Kh_M_20	Khanty-Mansi	2	2	1	2
Kh_M_21	Khanty-Mansi	1	2	1	2
Kh_M_22	Khanty-Mansi	2	2	2	2
Kh_M_23	Khanty-Mansi	1	2	1	1
Kh_M_24	Khanty-Mansi	2	2	1	2
Kh_M_25	Khanty-Mansi	2	2	1	2
Kh_M_26	Khanty-Mansi	1	2	1	2
Kh_M_27	Khanty-Mansi	1	2	1	2
Kh_M_28	Khanty-Mansi	2	2	2	2
Kh_M_29	Khanty-Mansi	2	2	1	1
Kh_M_30	Khanty-Mansi	2	2	1	2
Kh_M_31	Khanty-Mansi	2	2	2	2
Kh_M_32	Khanty-Mansi	2	2	1	2
Kh_M_33	Khanty-Mansi	2	2	2	2
Kh_M_34	Khanty-Mansi	2	2	2	2
Kh_M_35	Khanty-Mansi	2	2	2	2
Kh_M_36	Khanty-Mansi	2	2	2	2
Kh_M_37	Khanty-Mansi	0	0	1	2
Kh_M_38	Khanty-Mansi	0	0	2	2
Kh_M_39	Khanty-Mansi	0	0	1	1
Kh_M_40	Khanty-Mansi	0	0	1	2
Kh_M_41	Khanty-Mansi	0	0	1	2
Kh_M_42	Khanty-Mansi	0	0	1	2
Kh_M_43	Khanty-Mansi	0	0	1	2
Kh_M_44	Khanty-Mansi	0	0	1	2
Kh_M_45	Khanty-Mansi	0	0	2	2
Kh_M_46	Khanty-Mansi	0	0	1	2
Kh_M_47	Khanty-Mansi	0	0	1	2
Kh_M_48	Khanty-Mansi	0	0	2	2
Kh_M_49	Khanty-Mansi	0	0	1	2
Kh_M_50	Khanty-Mansi	0	0	1	2
Kh_M_51	Khanty-Mansi	0	0	1	1
Kh_M_52	Khanty-Mansi	0	0	1	1
Kh_M_53	Khanty-Mansi	0	0	1	2
Kh_M_54	Khanty-Mansi	0	0	1	1
Kh_M_55	Khanty-Mansi	0	0	1	1
Kh_M_56	Khanty-Mansi	0	0	1	1
Kh_M_57	Khanty-Mansi	0	0	1	2
Kh_M_58	Khanty-Mansi	0	0	2	2
Kh_M_59	Khanty-Mansi	0	0	1	2
Kh_M_60	Khanty-Mansi	0	0	1	1
Kh_M_61	Khanty-Mansi	0	0	1	2
Kh_M_62	Khanty-Mansi	0	0	1	2
Kh_M_63	Khanty-Mansi	0	0	1	2
Kh_M_64	Khanty-Mansi	0	0	1	1
Kh_M_65	Khanty-Mansi	0	0	1	1
Kh_M_66	Khanty-Mansi	0	0	1	2
Kh_M_67	Khanty-Mansi	0	0	1	1
Kh_M_68	Khanty-Mansi	0	0	1	2
Kh_M_69	Khanty-Mansi	0	0	1	2
Kh_M_70	Khanty-Mansi	0	0	2	2
Kh_M_71	Khanty-Mansi	0	0	1	1
Kh_M_72	Khanty-Mansi	0	0	1	1
Kh_M_73	Khanty-Mansi	0	0	1	1
Kh_M_74	Khanty-Mansi	0	0	1	2
Kh_M_75	Khanty-Mansi	0	0	1	2
Kh_M_76	Khanty-Mansi	0	0	2	2
Kh_M_77	Khanty-Mansi	0	0	1	1
Kh_M_78	Khanty-Mansi	0	0	1	1
Kh_M_79	Khanty-Mansi	0	0	1	2
Kh_M_80	Khanty-Mansi	0	0	1	2
Kh_M_81	Khanty-Mansi	0	0	1	1
Kh_M_82	Khanty-Mansi	0	0	1	1
Kh_M_83	Khanty-Mansi	0	0	1	1
Kh_M_84	Khanty-Mansi	0	0	1	2
Kh_M_85	Khanty-Mansi	0	0	1	1
Kh_M_86	Khanty-Mansi	0	0	1	2
Kh_M_87	Khanty-Mansi	0	0	1	2
Kh_M_88	Khanty-Mansi	0	0	1	2
Kh_M_89	Khanty-Mansi	0	0	1	1
Kh_M_90	Khanty-Mansi	0	0	1	1
Kh_M_91	Khanty-Mansi	0	0	1	2
Kh_M_92	Khanty-Mansi	0	0	1	2
Kh_M_93	Khanty-Mansi	0	0	1	2
Kh_M_94	Khanty-Mansi	0	0	1	2
Kh_M_95	Khanty-Mansi	0	0	1	1
Kh_M_96	Khanty-Mansi	0	0	1	2
Kh_M_97	Khanty-Mansi	0	0	1	1
Kh_M_98	Khanty-Mansi	0	0	2	2
Kh_M_99	Khanty-Mansi	0	0	2	2
Kh_M_100	Khanty-Mansi	0	0	1	2
Kh_M_101	Khanty-Mansi	0	0	1	2
Kh_M_102	Khanty-Mansi	0	0	1	1
Kh_M_103	Khanty-Mansi	0	0	1	1
Kh_M_104	Khanty-Mansi	0	0	1	1
Kh_M_105	Khanty-Mansi	0	0	1	1
Kh_M_106	Khanty-Mansi	0	0	1	2
Kh_M_107	Khanty-Mansi	0	0	1	1
Kh_M_108	Khanty-Mansi	0	0	1	1
Kh_M_109	Khanty-Mansi	0	0	1	1
Kh_M_110	Khanty-Mansi	0	0	1	2
Kh_M_111	Khanty-Mansi	0	0	2	2
Kh_M_112	Khanty-Mansi	0	0	1	1
Kh_M_113	Khanty-Mansi	0	0	1	1
Kh_M_114	Khanty-Mansi	0	0	1	2
Kh_M_115	Khanty-Mansi	0	0	1	2
Kh_M_116	Khanty-Mansi	0	0	1	2
Kh_M_117	Khanty-Mansi	0	0	1	1
Kh_M_118	Khanty-Mansi	0	0	2	2
Kh_M_119	Khanty-Mansi	0	0	2	2
Kh_M_120	Khanty-Mansi	0	0	1	1
Kh_M_121	Khanty-Mansi	0	0	1	1
Kh_M_122	Khanty-Mansi	0	0	2	2
Kh_M_123	Khanty-Mansi	0	0	1	2
Kh_M_124	Khanty-Mansi	0	0	1	2
Kh_M_125	Khanty-Mansi	0	0	2	2
Kh_M_126	Khanty-Mansi	0	0	1	2
Kh_M_127	Khanty-Mansi	1	2	1	2
Kh_M_128	Khanty-Mansi	1	2	1	1
Kh_M_129	Khanty-Mansi	1	2	1	1
Kh_M_130	Khanty-Mansi	2	2	2	2
Kh_M_131	Khanty-Mansi	0	0	2	2
Kh_M_132	Khanty-Mansi	2	2	1	1
Kh_M_133	Khanty-Mansi	2	2	2	2
Kh_M_134	Khanty-Mansi	2	2	1	2
Kh_M_135	Khanty-Mansi	2	2	1	1
Kh_M_136	Khanty-Mansi	2	2	2	2
Kh_M_137	Khanty-Mansi	2	2	2	2
Kh_M_138	Khanty-Mansi	1	2	1	2
Kh_M_139	Khanty-Mansi	2	2	2	2
Kh_M_140	Khanty-Mansi	2	2	1	2
Kh_M_141	Khanty-Mansi	2	2	1	2
Kh_M_142	Khanty-Mansi	2	2	2	2
Kh_M_143	Khanty-Mansi	2	2	1	2
Kh_M_144	Khanty-Mansi	1	2	1	2
Kh_M_145	Khanty-Mansi	2	2	2	2
Kh_M_146	Khanty-Mansi	2	2	1	1
Kh_M_147	Khanty-Mansi	1	2	1	2
Kh_M_148	Khanty-Mansi	2	2	2	2
Kh_M_149	Khanty-Mansi	2	2	1	1
Kh_M_150	Khanty-Mansi	2	2	1	2
Kh_M_151	Khanty-Mansi	2	2	1	2
Kh_M_152	Khanty-Mansi	2	2	1	1
Kh_M_153	Khanty-Mansi	2	2	0	0
Kh_M_154	Khanty-Mansi	2	2	2	2
Kh_M_155	Khanty-Mansi	1	2	2	2
Kh_M_156	Khanty-Mansi	1	2	1	2
Kh_M_157	Khanty-Mansi	2	2	2	2
Kh_M_158	Khanty-Mansi	2	2	1	2
Kh_M_159	Khanty-Mansi	2	2	1	2
Kh_M_160	Khanty-Mansi	2	2	1	2
Kh_M_161	Khanty-Mansi	2	2	1	2
Kh_M_162	Khanty-Mansi	1	2	1	1
Kh_M_163	Khanty-Mansi	1	2	1	2
Kh_M_164	Khanty-Mansi	1	2	1	2
Kh_M_165	Khanty-Mansi	2	2	1	1
Kh_M_166	Khanty-Mansi	2	2	1	1
Kh_M_167	Khanty-Mansi	2	2	1	1
Kh_M_168	Khanty-Mansi	2	2	1	1
Kh_M_169	Khanty-Mansi	1	2	1	1
Kh_M_170	Khanty-Mansi	2	2	1	2
Kh_M_171	Khanty-Mansi	2	2	2	2
Kh_M_172	Khanty-Mansi	2	2	1	2
Kh_M_173	Khanty-Mansi	2	2	1	2
Kh_M_174	Khanty-Mansi	2	2	1	2
Kh_M_175	Khanty-Mansi	2	2	1	2
Kh_M_176	Khanty-Mansi	2	2	1	1
Kh_M_177	Khanty-Mansi	1	2	1	2
Kh_M_178	Khanty-Mansi	1	2	1	2
Kh_M_179	Khanty-Mansi	1	2	1	2
Kh_M_180	Khanty-Mansi	2	2	1	2
Kh_M_181	Khanty-Mansi	1	2	1	1
Kh_M_182	Khanty-Mansi	2	2	2	2
Kh_M_183	Khanty-Mansi	1	2	1	2
Kh_M_184	Khanty-Mansi	2	2	1	1
Kh_M_185	Khanty-Mansi	2	2	1	1
Kh_M_186	Khanty-Mansi	2	2	1	1
Kh_M_187	Khanty-Mansi	2	2	1	2
Kh_M_188	Khanty-Mansi	1	2	1	2
Kh_M_189	Khanty-Mansi	2	2	1	2
Kh_M_190	Khanty-Mansi	2	2	1	2
Kh_M_191	Khanty-Mansi	2	2	1	2
Kh_M_192	Khanty-Mansi	2	2	1	1
Kh_M_193	Khanty-Mansi	2	2	1	1
Kh_M_194	Khanty-Mansi	1	1	1	1
Kh_M_195	Khanty-Mansi	2	2	1	2
Kh_M_196	Khanty-Mansi	2	2	1	1
Kh_M_197	Khanty-Mansi	2	2	1	1
Kh_M_198	Khanty-Mansi	2	2	2	2
Kh_M_199	Khanty-Mansi	1	2	1	1
Kh_M_200	Khanty-Mansi	2	2	1	2
Kh_M_201	Khanty-Mansi	2	2	1	1
Kh_M_202	Khanty-Mansi	2	2	2	2
Kh_M_203	Khanty-Mansi	2	2	1	2
Kh_M_204	Khanty-Mansi	2	2	1	2
Kh_M_205	Khanty-Mansi	2	2	1	2
Kh_M_206	Khanty-Mansi	1	2	1	1
Kh_M_207	Khanty-Mansi	2	2	1	2
Kh_M_208	Khanty-Mansi	1	2	1	1
Kh_M_209	Khanty-Mansi	2	2	1	1
Kh_M_210	Khanty-Mansi	2	2	1	2
Kh_M_211	Khanty-Mansi	2	2	1	1
Kh_M_212	Khanty-Mansi	2	2	1	1
Kh_M_213	Khanty-Mansi	2	2	1	2
Kh_M_214	Khanty-Mansi	2	2	1	2
Kh_M_215	Khanty-Mansi	1	2	1	2
Kh_M_216	Khanty-Mansi	2	2	1	2
Kh_M_217	Khanty-Mansi	2	2	1	2
Kh_M_218	Khanty-Mansi	2	2	1	2
Kh_M_219	Khanty-Mansi	1	2	1	1
Kh_M_220	Khanty-Mansi	2	2	1	1
Kh_M_221	Khanty-Mansi	1	2	1	1
Kh_M_222	Khanty-Mansi	1	2	1	2
Kh_M_223	Khanty-Mansi	1	2	1	1
Kh_M_224	Khanty-Mansi	2	2	2	2
Kh_M_225	Khanty-Mansi	2	2	1	2
Kh_M_226	Khanty-Mansi	0	0	1	2
Kh_M_227	Khanty-Mansi	2	2	1	1
Kh_M_228	Khanty-Mansi	1	2	1	1
Kh_M_229	Khanty-Mansi	2	2	2	2
Kh_M_230	Khanty-Mansi	2	2	1	2
Kh_M_231	Khanty-Mansi	1	1	1	1
Kh_M_232	Khanty-Mansi	2	2	2	2
Kh_M_233	Khanty-Mansi	2	2	2	2
Kh_M_234	Khanty-Mansi	1	2	2	2
Kh_M_235	Khanty-Mansi	2	2	1	1
Kh_M_236	Khanty-Mansi	2	2	2	2
Kh_M_237	Khanty-Mansi	2	2	1	1
Kh_M_238	Khanty-Mansi	2	2	1	1
Kh_M_239	Khanty-Mansi	2	2	1	2
Kh_M_240	Khanty-Mansi	2	2	2	2
Kh_M_241	Khanty-Mansi	1	1	1	1
Kh_M_242	Khanty-Mansi	1	2	2	2
Kh_M_243	Khanty-Mansi	2	2	1	2
Kh_M_244	Khanty-Mansi	1	2	1	1
Kh_M_245	Khanty-Mansi	2	2	1	1
Kh_M_246	Khanty-Mansi	2	2	1	2
Kh_M_247	Khanty-Mansi	2	2	1	2
Kh_M_248	Khanty-Mansi	2	2	1	1
Kh_M_249	Khanty-Mansi	1	2	2	2
Kh_M_250	Khanty-Mansi	2	2	1	1
Kh_M_251	Khanty-Mansi	1	1	1	1
Kh_M_252	Khanty-Mansi	0	0	1	2
Kh_M_253	Khanty-Mansi	0	0	1	2
Kh_M_254	Khanty-Mansi	2	2	2	2
Kh_M_255	Khanty-Mansi	1	2	1	2
Kh_M_256	Khanty-Mansi	2	2	2	2
Kh_M_257	Khanty-Mansi	2	2	1	2
Kh_M_258	Khanty-Mansi	1	2	1	1
Kh_M_259	Khanty-Mansi	1	2	2	2
Kh_M_260	Khanty-Mansi	1	2	1	1
Kh_M_261	Khanty-Mansi	1	2	1	2
Kh_M_262	Khanty-Mansi	2	2	1	2
Kh_M_263	Khanty-Mansi	2	2	2	2
Kh_M_264	Khanty-Mansi	2	2	1	2
Kh_M_265	Khanty-Mansi	2	2	1	2
Kh_M_266	Khanty-Mansi	1	2	1	1
Kh_M_267	Khanty-Mansi	2	2	2	2
Kh_M_268	Khanty-Mansi	2	2	2	2
Kh_M_269	Khanty-Mansi	0	0	1	2
Kh_M_270	Khanty-Mansi	0	0	1	1
Kh_M_271	Khanty-Mansi	0	0	1	1
Kh_M_272	Khanty-Mansi	0	0	1	2
Kh_M_273	Khanty-Mansi	0	0	1	1
Kh_M_274	Khanty-Mansi	0	0	1	2
Kh_M_275	Khanty-Mansi	0	0	1	2
Kh_M_276	Khanty-Mansi	0	0	1	1
Kh_M_277	Khanty-Mansi	0	0	1	1
Kh_M_278	Khanty-Mansi	0	0	2	2
Kh_M_279	Khanty-Mansi	0	0	1	1
Kh_M_280	Khanty-Mansi	0	0	1	2
Kh_M_281	Khanty-Mansi	0	0	1	1
Kh_M_282	Khanty-Mansi	0	0	1	2
Kh_M_283	Khanty-Mansi	0	0	2	2
Kh_M_284	Khanty-Mansi	0	0	1	1
Kh_M_285	Khanty-Mansi	0	0	1	2
Kh_M_286	Khanty-Mansi	0	0	2	2
Kh_M_287	Khanty-Mansi	0	0	2	2
Kh_M_288	Khanty-Mansi	0	0	1	2
Kh_M_289	Khanty-Mansi	0	0	1	2
Kh_M_290	Khanty-Mansi	0	0	1	1
Kh_M_291	Khanty-Mansi	0	0	1	1
Kh_M_292	Khanty-Mansi	0	0	1	2
Kh_M_293	Khanty-Mansi	0	0	1	2
Kh_M_294	Khanty-Mansi	0	0	1	2
Kh_M_295	Khanty-Mansi	0	0	1	2
Kh_M_296	Khanty-Mansi	0	0	2	2
Kh_M_297	Khanty-Mansi	0	0	1	2
Kh_M_298	Khanty-Mansi	0	0	1	1
Kh_M_299	Khanty-Mansi	0	0	1	2
Kh_M_300	Khanty-Mansi	0	0	1	2
Kh_M_301	Khanty-Mansi	0	0	1	2
Kh_M_302	Khanty-Mansi	0	0	1	2
Kh_M_303	Khanty-Mansi	0	0	1	2
Kh_M_304	Khanty-Mansi	0	0	2	2
Kh_M_305	Khanty-Mansi	0	0	1	1
Kh_M_306	Khanty-Mansi	0	0	2	2
Kh_M_307	Khanty-Mansi	0	0	1	1
Kh_M_308	Khanty-Mansi	0	0	1	1
Kh_M_309	Khanty-Mansi	0	0	1	2
Kh_M_310	Khanty-Mansi	0	0	1	2
Kh_M_311	Khanty-Mansi	0	0	1	1
Kh_M_312	Khanty-Mansi	0	0	1	1
Kh_M_313	Khanty-Mansi	0	0	1	1
Kh_M_314	Khanty-Mansi	0	0	1	2
Kh_M_315	Khanty-Mansi	0	0	2	2
Kh_M_316	Khanty-Mansi	0	0	1	2
Kh_M_317	Khanty-Mansi	0	0	1	2
Kh_M_318	Khanty-Mansi	0	0	1	2
Kh_M_319	Khanty-Mansi	0	0	1	1
Kh_M_320	Khanty-Mansi	0	0	1	1
Kh_M_321	Khanty-Mansi	0	0	1	2
Kh_M_322	Khanty-Mansi	0	0	1	2
Kh_M_323	Khanty-Mansi	0	0	1	1
Kh_M_324	Khanty-Mansi	0	0	1	2
Kh_M_325	Khanty-Mansi	0	0	2	2
Kh_M_326	Khanty-Mansi	0	0	1	1
Kh_M_327	Khanty-Mansi	0	0	1	2
Kh_M_328	Khanty-Mansi	0	0	1	1
Kh_M_329	Khanty-Mansi	0	0	1	2
Kh_M_330	Khanty-Mansi	0	0	2	2
Kh_M_331	Khanty-Mansi	0	0	1	2
Kh_M_332	Khanty-Mansi	0	0	1	2
Kh_M_333	Khanty-Mansi	0	0	1	2
Kh_M_334	Khanty-Mansi	0	0	1	1
Kh_M_335	Khanty-Mansi	0	0	1	2
Kh_M_336	Khanty-Mansi	0	0	1	1
Kh_M_337	Khanty-Mansi	0	0	1	1
Kh_M_338	Khanty-Mansi	0	0	1	1
Kh_M_339	Khanty-Mansi	0	0	2	2
Kh_M_340	Khanty-Mansi	0	0	2	2
Kh_M_341	Khanty-Mansi	0	0	1	1
Kh_M_342	Khanty-Mansi	0	0	1	2
Kh_M_343	Khanty-Mansi	0	0	1	2
Kh_M_344	Khanty-Mansi	0	0	2	2
Kh_M_345	Khanty-Mansi	0	0	1	2
Kh_M_346	Khanty-Mansi	0	0	1	1
Kh_M_347	Khanty-Mansi	0	0	1	1
Kh_M_348	Khanty-Mansi	0	0	1	2
Kh_M_349	Khanty-Mansi	0	0	1	1
Kh_M_350	Khanty-Mansi	0	0	1	2
Kh_M_351	Khanty-Mansi	0	0	1	1
Kh_M_352	Khanty-Mansi	0	0	1	2
Spanish_9	Spanish	1	2	2	2
Spanish_22	Spanish	2	2	1	2
Spanish_23	Spanish	2	2	1	2
Spanish_28	Spanish	1	2	2	2
Spanish_31	Spanish	2	2	2	2
Spanish_32	Spanish	2	2	1	2
Spanish_35	Spanish	2	2	0	0
Spanish_36	Spanish	1	1	0	0
Spanish_37	Spanish	1	2	1	2
Spanish_45	Spanish	1	2	1	2
Spanish_55	Spanish	2	2	1	1
Spanish_59	Spanish	2	2	1	2
Spanish_60	Spanish	2	2	2	2
Spanish_66	Spanish	2	2	1	1
Spanish_94	Spanish	2	2	0	0
Spanish_96	Spanish	2	2	1	2
Spanish_99	Spanish	1	2	0	0
Spanish_113	Spanish	2	2	0	0
Spanish_133	Spanish	2	2	1	2
Spanish_138	Spanish	2	2	0	0
Spanish_149	Spanish	2	2	1	2
Spanish_162	Spanish	2	2	0	0
Spanish_212	Spanish	2	2	2	2
Spanish_226	Spanish	2	2	2	2
Spanish_229	Spanish	2	2	0	0
Spanish_230	Spanish	1	1	2	2
Spanish_235	Spanish	2	2	1	2
Spanish_248	Spanish	2	2	0	0
Spanish_249	Spanish	2	2	2	2
Spanish_251	Spanish	2	2	1	2
Spanish_255	Spanish	2	2	1	2
Spanish_256	Spanish	1	2	2	2
Spanish_269	Spanish	2	2	0	0
Spanish_279	Spanish	2	2	0	0
Spanish_290	Spanish	1	2	0	0
Spanish_299	Spanish	2	2	0	0
Spanish_301	Spanish	1	2	2	2
Spanish_317	Spanish	2	2	1	1
Spanish_378	Spanish	2	2	2	2
Spanish_387	Spanish	1	2	2	2
Spanish_390	Spanish	2	2	1	2
Spanish_395	Spanish	2	2	2	2
Spanish_398	Spanish	2	2	2	2
Spanish_418	Spanish	2	2	0	0
Spanish_420	Spanish	2	2	0	0
Spanish_425	Spanish	1	2	0	0
Spanish_426	Spanish	2	2	0	0
Spanish_442	Spanish	2	2	1	1
Spanish_444	Spanish	1	2	0	0
Spanish_445	Spanish	2	2	1	1
Spanish_456	Spanish	2	2	2	2
Spanish_457	Spanish	2	2	1	2
Spanish_460	Spanish	2	2	1	2
Spanish_465	Spanish	2	2	1	2
Spanish_469	Spanish	2	2	2	2
Spanish_473	Spanish	2	2	0	0
Spanish_476	Spanish	2	2	0	0
Spanish_484	Spanish	2	2	0	0
Spanish_495	Spanish	1	2	1	2
Spanish_505	Spanish	2	2	1	2
Spanish_518	Spanish	1	2	0	0
Spanish_528	Spanish	1	2	0	0
Spanish_552	Spanish	1	2	1	2
Spanish_555	Spanish	2	2	1	2
Spanish_562	Spanish	2	2	0	0
Spanish_563	Spanish	2	2	2	2
Spanish_565	Spanish	1	2	0	0
Spanish_574	Spanish	2	2	0	0
Spanish_577	Spanish	1	2	0	0
Spanish_611	Spanish	2	2	2	2
Spanish_654	Spanish	2	2	0	0
Spanish_655	Spanish	2	2	0	0
Spanish_657	Spanish	2	2	0	0
Spanish_696	Spanish	2	2	0	0
Spanish_699	Spanish	2	2	1	1
Spanish_704	Spanish	1	2	0	0
Spanish_706	Spanish	1	2	0	0
Spanish_FP03_001	Spanish	2	2	2	2
Spanish_FP03_002	Spanish	1	2	2	2
Spanish_FP03_004	Spanish	2	2	0	0
Spanish_FP03_005	Spanish	2	2	1	2
Spanish_FP03_006	Spanish	2	2	1	2
Spanish_FP03_007	Spanish	1	2	2	2
Spanish_FP03_009	Spanish	2	2	1	2
Spanish_FP03_010	Spanish	2	2	1	2
Spanish_FP03_011	Spanish	2	2	1	1
Spanish_FP03_012	Spanish	2	2	1	2
Spanish_FP03_013	Spanish	2	2	1	1
Spanish_FP03_014	Spanish	1	2	2	2
Spanish_FP03_015	Spanish	2	2	0	0
Spanish_FP03_016	Spanish	2	2	2	2
Spanish_FP03_021	Spanish	2	2	1	2
Spanish_FP03_022	Spanish	2	2	2	2
Spanish_FP03_023	Spanish	1	2	2	2
Spanish_FP03_025	Spanish	2	2	2	2
Spanish_FP03_026	Spanish	2	2	1	1
Spanish_FP03_027	Spanish	2	2	2	2
Spanish_FP03_028	Spanish	2	2	1	2
Spanish_FP03_029	Spanish	2	2	2	2
Spanish_FP03_049	Spanish	2	2	0	0
Spanish_FP03_060	Spanish	1	2	0	0
Spanish_FP03_061	Spanish	2	2	1	2
Spanish_FP03_062	Spanish	1	1	1	2
Spanish_FP03_063	Spanish	1	2	2	2
Spanish_FP03_064	Spanish	2	2	2	2
Spanish_FP03_065	Spanish	2	2	1	2
Spanish_FP03_069	Spanish	2	2	2	2
Spanish_FP03_072	Spanish	2	2	2	2
Spanish_FP03_073	Spanish	2	2	2	2
Spanish_FP03_074	Spanish	2	2	2	2
Spanish_FP03_075	Spanish	1	2	1	2
Spanish_FP03_076	Spanish	2	2	1	1
Spanish_FP03_077	Spanish	1	2	2	2
Spanish_FP03_079	Spanish	1	2	1	2
Spanish_FP03_083	Spanish	2	2	2	2
Spanish_FP03_094	Spanish	2	2	1	2
Spanish_FP03_095	Spanish	2	2	1	2
Spanish_FP03_096	Spanish	2	2	1	2
Spanish_FP03_100	Spanish	1	2	1	2
Spanish_FP03_104	Spanish	2	2	1	2
Spanish_FP03_109	Spanish	2	2	2	2
Spanish_FP03_114	Spanish	2	2	1	2
Spanish_FP03_115	Spanish	2	2	1	2
Spanish_FP03_116	Spanish	2	2	2	2
Spanish_FP03_117	Spanish	2	2	2	2
Spanish_FP03_118	Spanish	1	2	2	2
Spanish_FP03_119	Spanish	2	2	2	2
Spanish_FP03_121	Spanish	2	2	1	2
Spanish_FP03_124	Spanish	2	2	1	2
Spanish_FP03_125	Spanish	2	2	1	2
Spanish_FP03_130	Spanish	2	2	1	2
Spanish_FP03_138	Spanish	2	2	2	2
Spanish_FP03_139	Spanish	2	2	1	1
Spanish_FP03_140	Spanish	2	2	1	1
Spanish_FP03_141	Spanish	2	2	0	0
Spanish_FP03_142	Spanish	2	2	2	2
Spanish_FP03_143	Spanish	2	2	1	2
Spanish_FP03_145	Spanish	2	2	2	2
Spanish_FP03_147	Spanish	1	2	1	2
Spanish_FP03_148	Spanish	2	2	1	1
Spanish_FP03_150	Spanish	1	2	1	2
Spanish_FP03_151	Spanish	2	2	1	2
Spanish_FP03_152	Spanish	2	2	2	2
Spanish_FP03_154	Spanish	1	2	1	2
Spanish_FP03_155	Spanish	1	2	1	2
Spanish_FP03_156	Spanish	1	2	1	2
Spanish_FP03_161	Spanish	2	2	2	2
Spanish_FP03_182	Spanish	2	2	1	2
Spanish_FP03_183	Spanish	1	2	2	2
Spanish_FP03_190	Spanish	2	2	1	2
Spanish_FP03_194	Spanish	1	2	1	2
Spanish_FP03_195	Spanish	2	2	1	2
Spanish_FP03_227	Spanish	1	2	1	2
Spanish_FP03_232	Spanish	2	2	0	0
Spanish_FP03_238	Spanish	2	2	2	2
Spanish_FP03_258	Spanish	2	2	1	2
Spanish_FP03_267	Spanish	1	2	2	2
Spanish_2	Spanish	2	2	2	2
Spanish_3	Spanish	1	2	1	2
Spanish_4	Spanish	2	2	2	2
Spanish_5	Spanish	2	2	1	2
Spanish_6	Spanish	2	2	2	2
Spanish_7	Spanish	2	2	1	2
Spanish_10	Spanish	1	2	1	2
Spanish_11	Spanish	1	2	2	2
Spanish_12	Spanish	2	2	0	0
Spanish_14	Spanish	1	1	2	2
Spanish_15	Spanish	1	2	1	2
Spanish_19	Spanish	2	2	2	2
Spanish_20	Spanish	1	2	1	2
Spanish_21	Spanish	0	0	2	2
Spanish_24	Spanish	2	2	2	2
Spanish_25	Spanish	1	2	0	0
Spanish_26	Spanish	1	1	2	2
Spanish_27	Spanish	1	2	0	0
Spanish_29	Spanish	2	2	1	2
Spanish_30	Spanish	2	2	1	2
Spanish_33	Spanish	2	2	0	0
Spanish_34	Spanish	2	2	2	2
Spanish_38	Spanish	2	2	1	1
Spanish_39	Spanish	1	2	2	2
Spanish_41	Spanish	2	2	0	0
Spanish_42	Spanish	1	2	2	2
Spanish_43	Spanish	2	2	1	2
Spanish_44	Spanish	1	2	1	2
Spanish_46	Spanish	2	2	1	1
Spanish_48	Spanish	1	1	2	2
Spanish_50	Spanish	2	2	0	0
Spanish_51	Spanish	2	2	2	2
Spanish_52	Spanish	2	2	2	2
Spanish_53	Spanish	2	2	1	1
Spanish_54	Spanish	1	2	2	2
Spanish_56	Spanish	2	2	1	2
Spanish_58	Spanish	2	2	2	2
Spanish_61	Spanish	1	2	1	2
Spanish_62	Spanish	2	2	1	2
Spanish_63	Spanish	2	2	2	2
Spanish_64	Spanish	1	2	1	2
Spanish_65	Spanish	2	2	1	2
Spanish_67	Spanish	2	2	2	2
Spanish_68	Spanish	2	2	0	0
Spanish_69	Spanish	2	2	1	2
Spanish_70	Spanish	2	2	0	0
Spanish_71	Spanish	1	2	1	2
Spanish_72	Spanish	1	2	1	1
Spanish_74	Spanish	2	2	0	0
Spanish_75	Spanish	1	1	2	2
Spanish_76	Spanish	1	2	1	1
Spanish_77	Spanish	2	2	2	2
Spanish_78	Spanish	2	2	1	2
Spanish_79	Spanish	1	2	1	1
Spanish_80	Spanish	1	2	2	2
Spanish_81	Spanish	1	2	1	2
Spanish_82	Spanish	2	2	2	2
Spanish_83	Spanish	2	2	0	0
Spanish_85	Spanish	2	2	1	2
Spanish_86	Spanish	2	2	2	2
Spanish_88	Spanish	2	2	1	1
Spanish_89	Spanish	2	2	1	2
Spanish_90	Spanish	2	2	2	2
Spanish_91	Spanish	2	2	0	0
Spanish_92	Spanish	1	2	0	0
Spanish_97	Spanish	1	2	2	2
Spanish_98	Spanish	2	2	0	0
Spanish_100	Spanish	2	2	2	2
Spanish_101	Spanish	2	2	2	2
Spanish_102	Spanish	1	2	0	0
Spanish_103	Spanish	2	2	2	2
Spanish_104	Spanish	2	2	0	0
Spanish_105	Spanish	2	2	2	2
Spanish_106	Spanish	2	2	1	1
Spanish_110	Spanish	1	2	2	2
Spanish_111	Spanish	2	2	1	2
Spanish_112	Spanish	2	2	2	2
Spanish_114	Spanish	1	1	0	0
Spanish_115	Spanish	1	2	0	0
Spanish_116	Spanish	1	2	2	2
Spanish_117	Spanish	1	2	2	2
Spanish_118	Spanish	1	2	2	2
Spanish_119	Spanish	2	2	2	2
Spanish_120	Spanish	2	2	1	2
Spanish_121	Spanish	2	2	1	1
Spanish_122	Spanish	2	2	2	2
Spanish_123	Spanish	2	2	1	2
Spanish_124	Spanish	1	2	2	2
Spanish_125	Spanish	2	2	1	2
Spanish_126	Spanish	1	1	0	0
Spanish_127	Spanish	1	2	2	2
Spanish_128	Spanish	2	2	1	2
Spanish_129	Spanish	1	2	0	0
Spanish_130	Spanish	2	2	1	2
Spanish_131	Spanish	2	2	1	1
Spanish_132	Spanish	2	2	1	2
Spanish_134	Spanish	1	2	2	2
Spanish_135	Spanish	1	2	1	2
Spanish_139	Spanish	2	2	2	2
Spanish_141	Spanish	2	2	2	2
Spanish_142	Spanish	1	2	2	2
Spanish_143	Spanish	2	2	2	2
Spanish_145	Spanish	2	2	1	1
Spanish_146	Spanish	2	2	0	0
Spanish_147	Spanish	1	1	2	2
Spanish_148	Spanish	1	2	0	0
Spanish_150	Spanish	2	2	0	0
Spanish_151	Spanish	2	2	2	2
Spanish_152	Spanish	1	2	1	2
Spanish_153	Spanish	1	2	2	2
Spanish_154	Spanish	1	1	2	2
Spanish_155	Spanish	1	1	2	2
Spanish_156	Spanish	2	2	0	0
Spanish_157	Spanish	2	2	2	2
Spanish_158	Spanish	2	2	2	2
Spanish_159	Spanish	1	2	1	2
Spanish_160	Spanish	1	2	2	2
Spanish_163	Spanish	2	2	1	2
Spanish_164	Spanish	1	1	2	2
Spanish_165	Spanish	2	2	1	2
Spanish_166	Spanish	2	2	2	2
Spanish_167	Spanish	2	2	1	2
Spanish_168	Spanish	2	2	1	2
Spanish_169	Spanish	1	2	2	2
Spanish_172	Spanish	2	2	1	2
Spanish_173	Spanish	2	2	1	2
Spanish_174	Spanish	2	2	1	1
Spanish_175	Spanish	2	2	0	0
Spanish_176	Spanish	2	2	1	2
Spanish_177	Spanish	1	2	1	2
Spanish_178	Spanish	1	1	1	2
Spanish_179	Spanish	1	2	2	2
Spanish_181	Spanish	2	2	0	0
Spanish_182	Spanish	2	2	2	2
Spanish_187	Spanish	2	2	2	2
Spanish_188	Spanish	1	2	1	2
Spanish_189	Spanish	1	2	1	2
Spanish_190	Spanish	2	2	1	2
Spanish_191	Spanish	1	2	0	0
Spanish_193	Spanish	2	2	1	2
Spanish_194	Spanish	2	2	1	2
Spanish_195	Spanish	2	2	2	2
Spanish_196	Spanish	2	2	1	2
Spanish_201	Spanish	2	2	1	2
Spanish_204	Spanish	2	2	1	2
Spanish_205	Spanish	2	2	0	0
Spanish_207	Spanish	2	2	2	2
Spanish_208	Spanish	2	2	0	0
Spanish_210	Spanish	1	2	2	2
Spanish_211	Spanish	2	2	1	2
Spanish_214	Spanish	2	2	1	2
Spanish_215	Spanish	1	2	1	2
Spanish_216	Spanish	1	2	1	2
Spanish_217	Spanish	2	2	1	2
Spanish_218	Spanish	2	2	0	0
Spanish_219	Spanish	2	2	2	2
Spanish_221	Spanish	2	2	2	2
Spanish_222	Spanish	2	2	1	2
Spanish_227	Spanish	2	2	1	2
Spanish_228	Spanish	2	2	1	2
Spanish_231	Spanish	1	2	0	0
Spanish_232	Spanish	1	2	1	2
Spanish_233	Spanish	2	2	1	2
Spanish_234	Spanish	2	2	1	1
Spanish_236	Spanish	1	2	1	2
Spanish_237	Spanish	1	2	2	2
Spanish_238	Spanish	1	2	2	2
Spanish_240	Spanish	2	2	2	2
Spanish_241	Spanish	2	2	1	2
Spanish_242	Spanish	2	2	2	2
Spanish_243	Spanish	2	2	0	0
Spanish_244	Spanish	1	2	2	2
Spanish_245	Spanish	2	2	1	2
Spanish_252	Spanish	2	2	1	2
Spanish_253	Spanish	1	2	2	2
Spanish_258	Spanish	2	2	2	2
Spanish_259	Spanish	1	2	2	2
Spanish_263	Spanish	2	2	2	2
Spanish_268	Spanish	1	2	0	0
Spanish_270	Spanish	2	2	0	0
Spanish_271	Spanish	1	2	2	2
Spanish_272	Spanish	2	2	2	2
Spanish_273	Spanish	2	2	2	2
Spanish_274	Spanish	1	1	1	2
Spanish_275	Spanish	2	2	1	2
Spanish_276	Spanish	1	2	2	2
Spanish_277	Spanish	2	2	2	2
Spanish_280	Spanish	2	2	1	2
Spanish_281	Spanish	2	2	1	2
Spanish_282	Spanish	1	1	0	0
Spanish_283	Spanish	1	1	2	2
Spanish_285	Spanish	2	2	1	2
Spanish_287	Spanish	2	2	2	2
Spanish_288	Spanish	2	2	0	0
Spanish_289	Spanish	1	2	2	2
Spanish_292	Spanish	2	2	1	2
Spanish_293	Spanish	2	2	1	2
Spanish_294	Spanish	1	2	1	2
Spanish_295	Spanish	1	2	2	2
Spanish_302	Spanish	2	2	2	2
Spanish_303	Spanish	2	2	1	1
Spanish_304	Spanish	2	2	0	0
Spanish_305	Spanish	2	2	1	1
Spanish_306	Spanish	2	2	0	0
Spanish_307	Spanish	2	2	2	2
Spanish_309	Spanish	2	2	1	2
Spanish_310	Spanish	1	2	2	2
Spanish_313	Spanish	2	2	2	2
Spanish_314	Spanish	2	2	2	2
Spanish_315	Spanish	2	2	1	2
Spanish_316	Spanish	2	2	0	0
Spanish_318	Spanish	1	2	2	2
Spanish_319	Spanish	2	2	0	0
Spanish_320	Spanish	2	2	1	2
Spanish_321	Spanish	2	2	2	2
Spanish_323	Spanish	2	2	0	0
Spanish_324	Spanish	2	2	1	2
Spanish_325	Spanish	2	2	1	1
Spanish_326	Spanish	1	2	0	0
Spanish_327	Spanish	2	2	2	2
Spanish_328	Spanish	2	2	1	2
Spanish_331	Spanish	2	2	1	2
Spanish_332	Spanish	1	2	0	0
Spanish_334	Spanish	2	2	2	2
Spanish_335	Spanish	1	2	0	0
Spanish_336	Spanish	1	2	0	0
Spanish_342	Spanish	2	2	1	2
Spanish_343	Spanish	1	2	0	0
Spanish_346	Spanish	2	2	2	2
Spanish_347	Spanish	2	2	1	2
Spanish_348	Spanish	2	2	2	2
Spanish_349	Spanish	2	2	1	1
Spanish_350	Spanish	2	2	1	2
Spanish_351	Spanish	2	2	0	0
Spanish_352	Spanish	2	2	1	2
Spanish_353	Spanish	2	2	2	2
Spanish_355	Spanish	2	2	1	2
Spanish_358	Spanish	2	2	1	2
Spanish_359	Spanish	2	2	2	2
Spanish_360	Spanish	2	2	2	2
Spanish_362	Spanish	2	2	1	2
Spanish_363	Spanish	2	2	0	0
Spanish_364	Spanish	1	2	2	2
Spanish_365	Spanish	2	2	2	2
Spanish_366	Spanish	2	2	2	2
Spanish_368	Spanish	2	2	0	0
Spanish_369	Spanish	1	2	2	2
Spanish_370	Spanish	1	1	2	2
Spanish_371	Spanish	2	2	2	2
Spanish_372	Spanish	2	2	0	0
Spanish_374	Spanish	2	2	0	0
Spanish_376	Spanish	2	2	1	2
Spanish_379	Spanish	2	2	2	2
Spanish_380	Spanish	2	2	1	2
Spanish_381	Spanish	1	2	1	2
Spanish_382	Spanish	2	2	0	0
Spanish_384	Spanish	1	2	2	2
Spanish_385	Spanish	1	2	2	2
Spanish_389	Spanish	1	2	0	0
Spanish_391	Spanish	2	2	2	2
Spanish_392	Spanish	2	2	0	0
Spanish_394	Spanish	1	2	1	2
Spanish_397	Spanish	1	2	1	2
Spanish_399	Spanish	2	2	1	2
Spanish_400	Spanish	1	2	2	2
Spanish_402	Spanish	2	2	0	0
Spanish_403	Spanish	2	2	2	2
Spanish_405	Spanish	2	2	1	2
Spanish_406	Spanish	2	2	1	2
Spanish_407	Spanish	2	2	2	2
Spanish_409	Spanish	2	2	1	2
Spanish_410	Spanish	2	2	2	2
Spanish_411	Spanish	2	2	2	2
Spanish_414	Spanish	2	2	1	1
Spanish_415	Spanish	2	2	1	1
Spanish_416	Spanish	1	2	1	2
Spanish_417	Spanish	2	2	0	0
Spanish_419	Spanish	2	2	2	2
Spanish_423	Spanish	2	2	0	0
Spanish_427	Spanish	2	2	0	0
Spanish_430	Spanish	2	2	0	0
Spanish_431	Spanish	2	2	0	0
Spanish_432	Spanish	2	2	1	2
Spanish_436	Spanish	2	2	0	0
Spanish_437	Spanish	2	2	0	0
Spanish_438	Spanish	2	2	1	2
Spanish_439	Spanish	2	2	1	1
Spanish_443	Spanish	2	2	2	2
Spanish_447	Spanish	1	2	1	2
Spanish_448	Spanish	2	2	0	0
Spanish_450	Spanish	2	2	0	0
Spanish_452	Spanish	2	2	1	2
Spanish_453	Spanish	1	2	1	2
Spanish_454	Spanish	2	2	0	0
Spanish_455	Spanish	1	2	2	2
Spanish_458	Spanish	2	2	0	0
Spanish_459	Spanish	2	2	2	2
Spanish_461	Spanish	1	2	2	2
Spanish_463	Spanish	1	1	2	2
Spanish_464	Spanish	2	2	0	0
Spanish_467	Spanish	2	2	0	0
Spanish_468	Spanish	2	2	0	0
Spanish_470	Spanish	2	2	1	1
Spanish_471	Spanish	2	2	2	2
Spanish_472	Spanish	2	2	0	0
Spanish_474	Spanish	2	2	0	0
Spanish_475	Spanish	2	2	0	0
Spanish_477	Spanish	1	2	2	2
Spanish_478	Spanish	2	2	0	0
Spanish_479	Spanish	2	2	0	0
Spanish_481	Spanish	1	2	0	0
Spanish_483	Spanish	2	2	1	2
Spanish_485	Spanish	1	2	1	2
Spanish_486	Spanish	2	2	1	1
Spanish_487	Spanish	2	2	1	2
Spanish_489	Spanish	2	2	2	2
Spanish_490	Spanish	2	2	1	2
Spanish_491	Spanish	2	2	2	2
Spanish_492	Spanish	2	2	0	0
Spanish_494	Spanish	2	2	0	0
Spanish_496	Spanish	2	2	2	2
Spanish_497	Spanish	2	2	0	0
Spanish_499	Spanish	1	2	1	2
Spanish_500	Spanish	2	2	0	0
Spanish_501	Spanish	1	2	0	0
Spanish_503	Spanish	1	2	0	0
Spanish_504	Spanish	2	2	0	0
Spanish_507	Spanish	1	2	2	2
Spanish_509	Spanish	2	2	2	2
Spanish_515	Spanish	1	2	0	0
Spanish_516	Spanish	2	2	2	2
Spanish_517	Spanish	1	2	0	0
Spanish_524	Spanish	1	2	1	2
Spanish_525	Spanish	2	2	2	2
Spanish_526	Spanish	2	2	2	2
Spanish_530	Spanish	2	2	1	2
Spanish_532	Spanish	2	2	1	2
Spanish_533	Spanish	2	2	0	0
Spanish_534	Spanish	2	2	1	2
Spanish_537	Spanish	1	2	0	0
Spanish_539	Spanish	1	2	2	2
Spanish_540	Spanish	1	2	2	2
Spanish_541	Spanish	2	2	0	0
Spanish_543	Spanish	2	2	0	0
Spanish_544	Spanish	2	2	0	0
Spanish_545	Spanish	2	2	0	0
Spanish_551	Spanish	2	2	0	0
Spanish_553	Spanish	2	2	0	0
Spanish_558	Spanish	1	2	2	2
Spanish_560	Spanish	2	2	0	0
Spanish_571	Spanish	2	2	1	2
Spanish_573	Spanish	2	2	0	0
Spanish_579	Spanish	1	1	0	0
Spanish_580	Spanish	2	2	0	0
Spanish_583	Spanish	1	2	0	0
Spanish_586	Spanish	2	2	0	0
Spanish_588	Spanish	1	2	0	0
Spanish_607	Spanish	2	2	0	0
Spanish_608	Spanish	2	2	0	0
Spanish_610	Spanish	2	2	0	0
Spanish_612	Spanish	1	2	2	2
Spanish_614	Spanish	2	2	2	2
Spanish_615	Spanish	2	2	2	2
Spanish_617	Spanish	1	2	0	0
Spanish_618	Spanish	2	2	1	2
Spanish_619	Spanish	1	2	0	0
Spanish_620	Spanish	2	2	0	0
Spanish_623	Spanish	2	2	0	0
Spanish_624	Spanish	2	2	0	0
Spanish_625	Spanish	2	2	0	0
Spanish_649	Spanish	2	2	1	2
Spanish_652	Spanish	2	2	0	0
Spanish_660	Spanish	2	2	2	2
Spanish_662	Spanish	2	2	0	0
Spanish_667	Spanish	2	2	1	2
Spanish_669	Spanish	2	2	1	2
Spanish_670	Spanish	2	2	0	0
Spanish_672	Spanish	2	2	0	0
Spanish_693	Spanish	2	2	0	0
Spanish_702	Spanish	1	2	1	2
Spanish_703	Spanish	1	2	0	0
Spanish_717	Spanish	1	1	0	0
Spanish_720	Spanish	2	2	0	0
Spanish_1495	Spanish	1	2	1	2
Spanish_1496	Spanish	2	2	0	0
Spanish_1497	Spanish	1	2	2	2
Spanish_FP03_003	Spanish	2	2	1	2
Spanish_FP03_008	Spanish	2	2	2	2
Spanish_FP03_018	Spanish	2	2	2	2
Spanish_FP03_020	Spanish	0	0	1	2
Spanish_FP03_031	Spanish	2	2	2	2
Spanish_FP03_034	Spanish	2	2	1	2
Spanish_FP03_035	Spanish	2	2	2	2
Spanish_FP03_036	Spanish	2	2	2	2
Spanish_FP03_037	Spanish	1	2	2	2
Spanish_FP03_038	Spanish	2	2	2	2
Spanish_FP03_039	Spanish	1	2	2	2
Spanish_FP03_041	Spanish	2	2	1	2
Spanish_FP03_042	Spanish	2	2	1	2
Spanish_FP03_043	Spanish	1	2	1	2
Spanish_FP03_045	Spanish	2	2	1	2
Spanish_FP03_046	Spanish	2	2	1	2
Spanish_FP03_047	Spanish	2	2	1	2
Spanish_FP03_050	Spanish	2	2	1	2
Spanish_FP03_052	Spanish	2	2	2	2
Spanish_FP03_055	Spanish	2	2	1	2
Spanish_FP03_056	Spanish	2	2	2	2
Spanish_FP03_057	Spanish	2	2	2	2
Spanish_FP03_059	Spanish	1	2	2	2
Spanish_FP03_067	Spanish	2	2	1	2
Spanish_FP03_080	Spanish	2	2	0	0
Spanish_FP03_081	Spanish	2	2	1	2
Spanish_FP03_084	Spanish	2	2	1	2
Spanish_FP03_087	Spanish	2	2	1	2
Spanish_FP03_088	Spanish	1	2	2	2
Spanish_FP03_090	Spanish	2	2	2	2
Spanish_FP03_091	Spanish	2	2	1	2
Spanish_FP03_092	Spanish	2	2	1	2
Spanish_FP03_097	Spanish	2	2	0	0
Spanish_FP03_098	Spanish	1	2	0	0
Spanish_FP03_101	Spanish	2	2	1	2
Spanish_FP03_103	Spanish	2	2	2	2
Spanish_FP03_105	Spanish	1	2	2	2
Spanish_FP03_107	Spanish	1	2	0	0
Spanish_FP03_127	Spanish	2	2	1	1
Spanish_FP03_129	Spanish	2	2	2	2
Spanish_FP03_131	Spanish	2	2	1	2
Spanish_FP03_134	Spanish	1	2	2	2
Spanish_FP03_149	Spanish	2	2	2	2
Spanish_FP03_153	Spanish	2	2	0	0
Spanish_FP03_158	Spanish	1	2	2	2
Spanish_FP03_160	Spanish	1	2	2	2
Spanish_FP03_162	Spanish	2	2	1	1
Spanish_FP03_163	Spanish	2	2	1	1
Spanish_FP03_164	Spanish	2	2	1	2
Spanish_FP03_165	Spanish	1	2	2	2
Spanish_FP03_166	Spanish	2	2	2	2
Spanish_FP03_167	Spanish	2	2	1	2
Spanish_FP03_168	Spanish	2	2	1	2
Spanish_FP03_169	Spanish	1	2	1	2
Spanish_FP03_170	Spanish	1	2	1	2
Spanish_FP03_172	Spanish	2	2	1	1
Spanish_FP03_173	Spanish	2	2	1	2
Spanish_FP03_174	Spanish	2	2	2	2
Spanish_FP03_175	Spanish	2	2	2	2
Spanish_FP03_176	Spanish	1	1	2	2
Spanish_FP03_177	Spanish	2	2	2	2
Spanish_FP03_178	Spanish	1	2	2	2
Spanish_FP03_179	Spanish	0	0	2	2
Spanish_FP03_180	Spanish	2	2	2	2
Spanish_FP03_181	Spanish	2	2	1	2
Spanish_FP03_184	Spanish	2	2	1	1
Spanish_FP03_185	Spanish	2	2	1	2
Spanish_FP03_186	Spanish	1	2	0	0
Spanish_FP03_187	Spanish	1	2	2	2
Spanish_FP03_188	Spanish	1	2	2	2
Spanish_FP03_189	Spanish	2	2	1	2
Spanish_FP03_191	Spanish	1	2	2	2
Spanish_FP03_192	Spanish	2	2	1	1
Spanish_FP03_193	Spanish	2	2	1	2
Spanish_FP03_198	Spanish	2	2	1	2
Spanish_FP03_199	Spanish	2	2	1	2
Spanish_FP03_200	Spanish	2	2	1	2
Spanish_FP03_201	Spanish	2	2	2	2
Spanish_FP03_202	Spanish	1	2	0	0
Spanish_FP03_207	Spanish	2	2	1	2
Spanish_FP03_208	Spanish	2	2	2	2
Spanish_FP03_209	Spanish	2	2	2	2
Spanish_FP03_211	Spanish	2	2	1	2
Spanish_FP03_213	Spanish	2	2	1	2
Spanish_FP03_214	Spanish	2	2	1	1
Spanish_FP03_215	Spanish	2	2	1	2
Spanish_FP03_216	Spanish	1	1	2	2
Spanish_FP03_218	Spanish	1	2	2	2
Spanish_FP03_220	Spanish	2	2	1	2
Spanish_FP03_221	Spanish	2	2	2	2
Spanish_FP03_222	Spanish	1	2	0	0
Spanish_FP03_223	Spanish	2	2	2	2
Spanish_FP03_224	Spanish	1	2	2	2
Spanish_FP03_226	Spanish	2	2	1	1
Spanish_FP03_228	Spanish	2	2	1	1
Spanish_FP03_229	Spanish	2	2	0	0
Spanish_FP03_234	Spanish	2	2	0	0
Spanish_FP03_237	Spanish	2	2	2	2
Spanish_FP03_240	Spanish	2	2	2	2
Spanish_FP03_241	Spanish	2	2	2	2
Spanish_FP03_243	Spanish	2	2	1	1
Spanish_FP03_244	Spanish	2	2	2	2
Spanish_FP03_245	Spanish	2	2	1	2
Spanish_FP03_246	Spanish	2	2	2	2
Spanish_FP03_247	Spanish	1	1	0	0
Spanish_FP03_248	Spanish	2	2	2	2
Spanish_FP03_253	Spanish	2	2	2	2
Spanish_FP03_254	Spanish	1	2	2	2
Spanish_FP03_255	Spanish	2	2	2	2
Spanish_FP03_256	Spanish	1	2	2	2
Spanish_FP03_257	Spanish	1	2	2	2
Spanish_FP03_259	Spanish	2	2	0	0
Spanish_FP03_260	Spanish	1	2	1	2
Spanish_FP03_263	Spanish	2	2	1	2
Spanish_FP03_265	Spanish	1	2	1	2
Spanish_FP03_266	Spanish	2	2	1	2
